# Supplementary material for: Protein Microarrays for High Throughput Hydrogen/Deuterium Exchange Monitored by FTIR Imaging
Source: Int J Mol Sci. 2024 Sep 16;25(18):9989. doi: 10.3390/ijms25189989 (PMC11432650; doi:10.3390/ijms25189989)
Supplement: Supplementary file 1 [file ijms-25-09989-s001.zip]

Archive with 1 entries (1 files):
- ijms-3181509-supplementary.pdf
